# Supplementary material for: Acidocin A and Acidocin 8912 Belong to a Distinct Subfamily of Class II Bacteriocins with a Broad Spectrum of Antimicrobial Activity
Source: Int J Mol Sci. 2024 Sep 19;25(18):10059. doi: 10.3390/ijms251810059 (PMC11432624; doi:10.3390/ijms251810059)
Supplement: Supplementary file 1 [file ijms-25-10059-s001.zip]

Archive with 1 entries (1 files):
- ijms-3161533-supplementary.pdf
